# Supplementary material for: Wild Fauna in Oman: Foot-and-Mouth Disease Outbreak in Arabyan Oryx (Oryx leucorix)
Source: Animals (Basel). 2025 Aug 14;15(16):2389. doi: 10.3390/ani15162389 (PMC12382891; doi:10.3390/ani15162389)
Supplement: Supplementary file 1 [file animals-15-02389-s001.zip]

Archive with 1 entries (1 files):
- animals-3733558-supplementary.pdf
